# Supplementary material for: Mutual reinforcement of land-based carbon dioxide removal and international emissions trading in deep decarbonization scenarios
Source: Nat Commun. 2024 Aug 21;15:7160. doi: 10.1038/s41467-024-49502-8 (PMC11339383; doi:10.1038/s41467-024-49502-8)
Supplement: Supplementary file 4 — Source Data [file 41467_2024_49502_MOESM4_ESM.xlsx]

## Sheet: Read Me
	This is the Source Data behind the main text and supplementary information of the following paper in Nature Communications:
	Mutual Reinforcement of Land-based Carbon Dioxide Removal and International Emissions Trading in Deep Decarbonization Scenarios
	Jennifer Morris1*, Angelo Gurgel1, Bryan Mignone2, Haroon Kheshgi3 and Sergey Paltsev1
	1 Massachusetts Institute of Technology, Cambridge, MA, USA
	2 ExxonMobil Technology and Engineering Company, Annandale, NJ, USA
	3 University of Illinois at Urbana-Champaign, Urbana, IL, USA
	*Corresponding Author: holak@mit.edu

## Sheet: Fig 1a
Emissions Permits Traded (GtCO2e/yr)
	CDR_Trade	NoCDR_Trade
2020	1.4516	1.4516
2025	1.31382	1.31382
2030	1.88219	1.88219
2035	6.05961	6.26555
2040	8.31811	7.75541
2045	7.6536	7.25278
2050	8.19505	7.22039
2055	7.5308	5.77123
2060	7.97029	4.13692
2065	8.78282	3.24692
2070	10.4737	3.00401
2075	11.4527	2.95461
2080	13.7863	2.61435
2085	14.8184	2.33526
2090	15.3024	2.06127
2095	15.3975	1.75077
2100	16.1739	1.662
					TOTAL CO2 TRADE (Gt)		TRADE
							NO	YES
					CDR	NO	0	313
						YES	0	783

## Sheet: Fig 1b
CDR Deployment (GtCO2/yr)
			A/R	BECCS
	2020
CDR_Trade			0	0
CDR_NoTrade			0	0
	2025
CDR_Trade			0	0
CDR_NoTrade			0	0
	2030
CDR_Trade			0	0
CDR_NoTrade			0	0
	2035
CDR_Trade			-1.80562	0
CDR_NoTrade			0	-0.0273648
	2040
CDR_Trade			-3.39682	0
CDR_NoTrade			-0.302436	-0.144642
	2045
CDR_Trade			-5.30697	-0.00597303
CDR_NoTrade			-1.80455	-0.586024
	2050
CDR_Trade			-6.84824	-0.0381783
CDR_NoTrade			-2.67898	-1.03272
	2055
CDR_Trade			-8.27596	-0.18344
CDR_NoTrade			-3.21231	-1.7546
	2060						TOTAL CDR (Gt)		TRADE
CDR_Trade			-8.49328	-0.848256					NO	YES
CDR_NoTrade			-3.74889	-3.15305			CDR	NO	0	0
								YES	-460	-892
	2065
CDR_Trade			-8.17043	-3.20589
CDR_NoTrade			-4.30055	-4.10267
	2070
CDR_Trade			-7.51916	-7.07203
CDR_NoTrade			-4.7241	-4.59172
	2075
CDR_Trade			-6.84599	-10.5399
CDR_NoTrade			-4.72087	-5.14345
	2080
CDR_Trade			-5.81711	-14.9611
CDR_NoTrade			-4.33886	-5.96241
	2085
CDR_Trade			-4.51052	-17.4299
CDR_NoTrade			-3.7468	-7.16652
	2090
CDR_Trade			-3.32102	-19.3772
CDR_NoTrade			-3.02154	-7.61031
	2095
CDR_Trade			-2.23932	-20.5162
CDR_NoTrade			-2.41322	-8.26914
	2100
CDR_Trade			-1.31946	-21.9937
CDR_NoTrade			-1.81503	-9.41161

## Sheet: Fig 2
A/R and BECCS Emissions by Region (GtCO2/yr)
CDR_Trade: A/R Emissions																					CDR_NoTrade: A/R Emissions
	USA	CAN	MEX	JPN	ANZ	EUR	ROE	RUS	ASI	CHN	IND	BRA	AFR	MES	LAM	REA	KOR	IDZ	GLOBAL			USA	CAN	MEX	JPN	ANZ	EUR	ROE	RUS	ASI	CHN	IND	BRA	AFR	MES	LAM	REA	KOR	IDZ	GLOBAL
2020	-0.790932	0.0353107	0.041629	0	0.0742105	-0.161836	-0.00278122	0.0303141	0.106403	-0.00119339	-0.00476976	0.912589	1.99948	0.000424032	0.831189	0.429647	0	0.737302	4.23699		2020	-0.790932	0.0353107	0.041629	0	0.0742105	-0.161836	-0.00278122	0.0303141	0.106403	-0.00119339	-0.00476976	0.912589	1.99948	0.000424032	0.831189	0.429647	0	0.737302	4.23699
2025	-0.812843	0.0302599	0	0	0.0613128	-0.177585	-0.00371878	0.0265744	0.099637	-0.00508894	-0.00503963	0.598374	2.53417	0.0003681	0.643583	0.642006	0	0.510014	4.14203		2025	-0.812843	0.0302599	0	0	0.0613128	-0.177585	-0.00371878	0.0265744	0.099637	-0.00508894	-0.00503963	0.598374	2.53417	0.0003681	0.643583	0.642006	0	0.510014	4.14203
2030	-0.826795	0.0256672	0	0	0.051094	-0.189198	-0.00445839	0.0221881	0.0951322	-0.00763233	-0.00526205	0.599173	2.01189	0.000315184	0.586504	0.442999	0	0.366458	3.16807		2030	-0.826795	0.0256672	0	0	0.051094	-0.189198	-0.00445839	0.0221881	0.0951322	-0.00763233	-0.00526205	0.599173	2.01189	0.000315184	0.586504	0.442999	0	0.366458	3.16807
2035	-0.881541	0	-0.0593124	0	0	-0.201514	-0.00818567	0	0.0930063	-0.00880324	-0.00431186	-0.514226	0	0.000267479	-0.478576	0	0	0.257578	-1.80562		2035	-0.987825	-0.0921455	-0.305988	0	-0.0256572	-0.420423	-0.00505084	0.0185211	0	0.00376992	0.000858983	-0.007879	1.46322	0.000267534	0.510327	0.312772	-0.00120708	0.061736	0.525292
2040	-0.873492	0	-0.172442	0	0	-0.200595	-0.00809791	0	0.091362	-0.00969084	-0.00452139	-1.18058	-0.174539	0.000231934	-1.00011	0	0	0.135658	-3.39682		2040	-0.979133	-0.109618	-0.305988	0	-0.0738047	-0.419365	-0.00547819	0.0157725	0	0.00289488	0.00065398	-0.211265	1.09289	0.000231993	0.470622	0.221197	-0.00205	0	-0.302436
2045	-0.865444	-0.0160442	-0.288935	0	0	-0.199676	-0.00801015	0	0	-0.0134155	-0.00467328	-1.75343	-0.48646	0.000204765	-1.67108	0	0	0	-5.30697		2045	-0.970441	-0.128924	-0.250486	0	-0.0738047	-0.418307	-0.0080107	0	0	0.00225946	0.00050781	-0.412036	0.407281	0.000204849	0.0500225	0	-0.0028118	0	-1.80455
2050	-0.921152	-0.0310551	-0.288935	0	0	-0.198757	-0.0113485	0	0	-0.0358784	-0.00124211	-2.30205	-0.780393	0.00018272	-2.27761	0	0	0	-6.84824		2050	-0.961749	-0.146929	-0.18678	0	-0.0738047	-0.417249	-0.007923	0	0	-0.0100505	0.000402515	-0.612104	0	0.000182636	-0.243041	0	-0.0035072	-0.0164297	-2.67898
2055	-0.974957	-0.04524	-0.288935	0	-0.021197	-0.197837	-0.0112596	0	0	-0.0400078	-0.00051386	-2.80213	-1.05813	0.000148981	-2.8359	0	0	0	-8.27596		2055	-0.953057	-0.163914	-0.117801	0	-0.0738047	-0.41619	-0.0103019	0	0	-0.0344062	0.000365148	-0.737457	-0.11861	0.000148814	-0.550639	0	-0.00414115	-0.0324988	-3.21231
2060	-0.966202	-0.0587493	-0.229623	0	-0.0491285	-0.196918	-0.0155004	0	0	-0.0402256	-0.000128451	-2.74059	-1.32195	0.000134459	-2.8744	0	0	0	-8.49328		2060	-0.944365	-0.177423	0	0	-0.0738047	-0.415132	-0.0102134	0	0	-0.0448604	0.000292729	-0.849165	-0.373989	0.00013468	-0.823128	0	-0.00473264	-0.0324988	-3.74889
2065	-0.957447	-0.071691	-0.116493	0	-0.0491285	-0.195999	-0.0154102	0	0	-0.0364123	8.21088e-05	-2.49521	-1.39979	0.000121556	-2.83305	0	0	0	-8.17043		2065	-0.935673	-0.190365	0	0	-0.0738047	-0.414074	-0.0101249	0	0	-0.0456733	0.000239244	-0.932227	-0.623397	0.000121818	-1.03779	0	-0.00528498	-0.0324988	-4.30055
2070	-0.904669	-0.0841509	0	0	-0.0491285	-0.19508	-0.01532	-0.0277033	0	-0.0279117	0	-2.30385	-1.30578	0.000109815	-2.60567	0	0	0	-7.51916		2070	-0.92698	-0.202825	0	0	-0.0738047	-0.413016	-0.0100364	0	0	-0.00706864	0	-0.987429	-0.8622	0.000109654	-1.20255	0	-0.00580014	-0.0324988	-4.7241
2075	-0.859618	-0.0841509	0	0	-0.0491285	-0.139922	-0.0152297	-0.0277033	0	-0.0187965	0	-2.09597	-1.14435	9.89477e-05	-2.41121	0	0	0	-6.84599		2075	-0.918288	-0.210291	0	0	-0.0481475	-0.411957	-0.0099479	0	0	0	0	-0.980616	-0.96534	9.88913e-05	-1.15403	0	-0.00628033	-0.0160691	-4.72087
2080	-0.820871	-0.0841509	0	0	-0.0491285	-0.115388	-0.0151395	-0.0277033	0	-0.0140752	0	-1.59589	-0.866618	8.91762e-05	-2.24733	0.0191005	0	0	-5.81711		2080	-0.724989	-0.211511	0	0	0	-0.410899	-0.00985941	0	0	0	0	-0.855263	-0.945072	8.92666e-05	-1.17583	0	-0.00552214	0	-4.33886
2085	-0.789636	-0.0841509	0	0	-0.0491285	-0.0947305	-0.0150492	-0.0277033	0	-0.00879003	0	-1.1432	-0.602802	8.00463e-05	-1.73026	0.013938	0	0.0209153	-4.51052		2085	-0.640567	-0.18406	0	0	0	-0.282969	-0.00977092	0	0	0	0	-0.735676	-0.785317	8.00142e-05	-1.14006	0.0121781	-0.00594316	0.0253032	-3.7468
2090	-0.764125	-0.0841509	0	0	-0.0491285	-0.0789303	-0.014959	-0.0277033	0	-0.00594896	0	-0.722225	-0.350418	7.21046e-05	-1.25007	0.0101559	0	0.0164147	-3.32102		2090	-0.631875	-0.160255	0	0	0	-0.19585	-0.00968243	0	0	0	0	-0.449229	-0.53591	7.2088e-05	-1.06178	0.00881924	-0.00633815	0.0204874	-3.02154
2095	-0.75537	-0.0841509	0	0	-0.0279316	-0.0668685	-0.0148688	-0.0277033	0	-0.00326654	0	-0.340735	-0.13251	6.48999e-05	-0.806472	0.00772514	0	0.0127637	-2.23932		2095	-0.623183	-0.138691	0	0	0	-0.188214	-0.00959394	0	0	0	0	-0.276493	-0.297107	6.49032e-05	-0.897017	0.00666312	-0.00586713	0.016218	-2.41322
2100	-0.746615	-0.0841509	0	0	0	-0.0659493	-0.0147785	-0.0277033	0	-0.00112175	0	0	0	5.83052e-05	-0.394409	0.0051972	0	0.0100121	-1.31946		2100	-0.614491	-0.119366	0	0	0	-0.0631688	-0.00950546	0	0	0	0	-0.124023	-0.193967	5.83002e-05	-0.702497	0.00444398	-0.0054559	0.0129414	-1.81503
CDR_Trade: BECCS Emissions																					CDR_NoTrade: BECCS Emissions
	USA	CAN	MEX	JPN	ANZ	EUR	ROE	RUS	ASI	CHN	IND	BRA	AFR	MES	LAM	REA	KOR	IDZ	GLOBAL			USA	CAN	MEX	JPN	ANZ	EUR	ROE	RUS	ASI	CHN	IND	BRA	AFR	MES	LAM	REA	KOR	IDZ	GLOBAL
2020	0	0	0	0	0	0	0	0	0	0	0	0	0	0	0	0	0	0	0		2020	0	0	0	0	0	0	0	0	0	0	0	0	0	0	0	0	0	0	0
2025	0	0	0	0	0	0	0	0	0	0	0	0	0	0	0	0	0	0	0		2025	0	0	0	0	0	0	0	0	0	0	0	0	0	0	0	0	0	0	0
2030	0	0	0	0	0	0	0	0	0	0	0	0	0	0	0	0	0	0	0		2030	0	0	0	0	0	0	0	0	0	0	0	0	0	0	0	0	0	0	0
2035	0	0	0	0	0	0	0	0	0	0	0	0	0	0	0	0	0	0	0		2035	0	0	0	0	0	-0.0273648	0	0	0	0	0	0	0	0	0	0	0	0	-0.0273648
2040	0	0	0	0	0	0	0	0	0	0	0	0	0	0	0	0	0	0	0		2040	0	0	0	0	0	-0.141145	0	0	-0.00322069	0	0	0	0	0	0	0	0	-0.000275879	-0.144642
2045	0	0	0	0	0	0	0	-0.00597303	0	0	0	0	0	0	0	0	0	0	-0.00597303		2045	-0.0267614	0	-0.0007917	0	-0.000428295	-0.540954	0	0	-0.0151807	0	0	0	0	0	0	0	0	-0.00190806	-0.586024
2050	0	0	0	0	0	0	0	-0.0342807	-0.00155209	0	0	0	-0.00202649	0	0	0	0	-0.000319031	-0.0381783		2050	-0.122714	0	-0.00502701	0	-0.0036307	-0.811786	0	0	-0.0726953	0	0	0	0	0	0	0	-0.00437226	-0.0124962	-1.03272
2055	0	0	0	0	-0.000351829	0	0	-0.161307	-0.0076427	0	0	-0.000569743	-0.0101778	0	-0.00163522	-0.000376921	0	-0.00137902	-0.18344		2055	-0.404516	0	-0.022317	0	-0.0160824	-0.952571	0	0	-0.276669	0	0	0	0	0	0	-0.000715078	-0.0184826	-0.0632507	-1.7546
2060	0	0	-0.000486668	0	-0.00193371	-0.0107355	-0.001955	-0.734033	-0.0330612	0	0	-0.00295202	-0.0467153	0	-0.00853446	-0.00191944	0	-0.00592978	-0.848256		2060	-0.940949	0	-0.106628	0	-0.0637356	-1.05173	0	-0.00716178	-0.706218	0	0	0	-0.00118925	0	0	-0.0036951	-0.032371	-0.239371	-3.15305
2065	0	0	-0.00202912	0	-0.00822195	-0.0486503	-0.00781657	-2.70344	-0.141537	0	0	-0.0115608	-0.21104	0	-0.0392576	-0.00731441	0	-0.0250262	-3.20589		2065	-1.11115	0	-0.227141	0	-0.155346	-1.12107	-0.00138684	-0.0391328	-0.886983	-0.00383434	0	0	-0.00585448	0	0	-0.0185572	-0.0364194	-0.4958	-4.10267
2070	0	0	-0.00627617	0	-0.0300765	-0.178264	-0.0219676	-5.10077	-0.532967	0	0	-0.0401476	-0.874611	0	-0.169713	-0.0232161	0	-0.0940242	-7.07203		2070	-1.16291	0	-0.152165	0	-0.17819	-1.16707	-0.00416261	-0.159122	-1.00252	-0.0232879	0	0	-0.0237968	0	0	-0.0935892	-0.0378931	-0.587007	-4.59172
2075	0	0	-0.0138327	0	-0.100131	-0.556037	-0.036912	-4.128	-1.51624	0	0	-0.127166	-3.04953	0	-0.672696	-0.0514222	0	-0.287899	-10.5399		2075	-1.07937	0	-0.108854	0	-0.199464	-1.16162	-0.013687	-0.34769	-1.05527	-0.090574	0	-0.000267391	-0.0972303	0	-0.000300451	-0.327673	-0.0380134	-0.623433	-5.14345
2080	0	0	0	0	-0.189791	-0.728616	0	-3.84606	-1.52164	0	0	-0.294588	-5.9155	0	-2.05588	0	0	-0.409056	-14.9611		2080	-1.05873	0	-0.108761	0	-0.242709	-1.1536	-0.0407816	-0.378096	-1.08641	-0.298081	-0.000436443	-0.000999754	-0.406259	0	-0.00127712	-0.503572	-0.0383018	-0.644402	-5.96241
2085	0	0	0	0	-0.251006	-0.55401	0	-3.76537	-1.47339	0	0	-0.195816	-6.42723	0	-4.45885	0	0	-0.304178	-17.4299		2085	-0.926973	0	-0.110183	0	-0.244991	-1.19631	-0.0678315	-0.379422	-1.10728	-0.678611	0	-0.00335425	-1.28267	0	-0.004924	-0.459608	-0.0385495	-0.66581	-7.16652
2090	0	0	0	0	-0.260935	-0.546378	0	-3.7564	-1.46506	0	0	-0.171465	-6.37547	0	-6.53429	0	0	-0.267229	-19.3772		2090	-0.834226	0	-0.109158	0	-0.246329	-1.22155	0	-0.385767	-1.12877	-0.263286	0	-0.0119046	-2.21156	0	-0.0196621	-0.492514	-0.0386649	-0.646912	-7.61031
2095	0	0	0	0	-0.275355	-0.521815	0	-3.79221	-1.48181	0	0	0	-6.63743	0	-7.69628	0	0	-0.111325	-20.5162		2095	-0.680477	0	-0.110322	0	-0.245983	-1.22131	0	-0.380849	-1.14151	-0.458856	0	-0.0526987	-2.74085	0	-0.0811942	-0.485952	-0.0389507	-0.630182	-8.26914
2100	0	0	0	0	-0.306139	-0.454183	0	-3.82488	-1.49398	0	0	0	-7.04468	0	-8.86984	0	0	0	-21.9937		2100	-0.662099	0	-0.109919	0	-0.247579	-1.25456	-0.000843908	-0.381244	-1.15611	-0.611759	0	-0.230685	-3.2001	0	-0.302197	-0.657577	-0.0391206	-0.557808	-9.41161

## Sheet: Fig 3a
CDR_Trade: GHG Permits Bought and Sold (GtCO2e/yr)
		USA	CAN	MEX	JPN	ANZ	EUR	ROE	RUS	ASI	CHN	IND	BRA	AFR	MES	LAM	REA	KOR	IDZ
	2020	-0.108335	0.0352747	0.0415911	1.85126e-05	0.0742498	-0.0912889	0.00699804	-0.299852	0.106402	-0.00117345	-0.00476514	0.11411	0.447994	0.00031604	0.16566	0.242676	-1.43167e-05	0.216312
	2025	-0.192161	0.0302432	-2.06997e-05	-8.82528e-07	0.0612924	-0.115083	0.0067337	-0.368032	0.0996965	-0.00464085	-0.00506559	0.130065	0.360665	0.000384051	0.093467	0.317202	2.42457e-05	0.214045
	2030	-0.268681	0.0256698	-3.5115e-06	-2.0278e-05	0.0510976	-0.134741	0.00681883	-0.347157	0.0950583	-0.00792943	-0.00511405	0.513199	0.468366	0.000400152	0.123386	0.356867	-4.7872e-05	0.241325
	2035	1.44982	0.291605	0.300619	0.220663	0.119311	1.60562	-0.281785	-0.565888	0.539706	1.51434	-0.687836	-0.673615	-2.47331	-0.240578	-1.23207	-0.59823	0.460563	0.25106
	2040	2.08141	0.358007	0.303544	0.366129	0.201824	2.01368	-0.461503	-0.456193	0.906885	1.62767	-1.02029	-1.12842	-3.11283	-0.393223	-1.7779	-0.658729	0.671324	0.478626
	2045	2.19569	0.308589	0.224153	0.36029	0.224977	2.33026	-0.272414	-0.676514	0.879115	0.683609	-0.234196	-1.72222	-2.76073	-0.212868	-2.18022	-0.385443	0.761696	0.476207
	2050	2.68978	0.303912	0.242284	0.410961	0.305594	2.5755	-0.256735	-0.598659	1.04145	-0.78744	-0.156368	-2.14703	-2.46499	-0.0617334	-2.52658	-0.105287	0.927911	0.607434
	2055	2.50926	0.278439	0.216316	0.429425	0.232416	2.644	-0.127194	-0.566223	0.649312	0.185043	-0.107668	-2.53358	-2.2503	-0.0172394	-2.88606	0.0825017	0.770187	0.49137
	2060	2.19873	0.239533	0.183803	0.462747	0.173347	2.57894	-0.234956	-1.14562	0.483671	1.26971	0.253811	-2.47105	-2.20506	-0.173104	-2.84053	0.130817	0.625587	0.46963
	2065	1.94684	0.207087	0.285152	0.435264	0.151843	2.39238	-0.30138	-2.85644	0.336655	2.27175	0.767073	-2.24159	-1.94244	-0.119213	-2.70647	0.317054	0.593328	0.463109
	2070	1.84762	0.213589	0.39762	0.449796	0.162673	2.12157	-0.134727	-5.07698	-0.0412509	3.61939	1.3143	-2.00835	-1.93934	0.0422746	-2.52687	0.576209	0.581956	0.40051
	2075	1.94975	0.221743	0.365615	0.477234	0.105618	1.74135	0.0168299	-4.02785	-0.884705	4.19072	1.83857	-1.76903	-3.41478	0.17823	-2.77647	0.845699	0.665637	0.275833
	2080	2.20367	0.24192	0.271535	0.460239	0.0052105	1.82971	0.18837	-3.65388	-0.681601	4.64616	2.31765	-1.18581	-5.42799	0.452814	-3.80397	1.14054	0.717904	0.277538
	2085	2.14476	0.243469	0.163109	0.441814	-0.0587733	2.03494	0.063124	-3.52236	-0.580468	4.99976	2.52913	-0.654974	-5.25211	0.570359	-5.48721	1.19578	0.722863	0.446793
	2090	1.90577	0.244263	0.164366	0.38639	-0.0693098	2.0396	0.0270305	-3.48261	-0.529342	5.20044	2.66365	-0.264846	-4.60927	0.649427	-6.96333	1.4195	0.729448	0.488826
	2095	1.5997	0.240338	0.16043	0.360158	-0.0719609	2.09008	0.076643	-3.47875	-0.523649	5.38066	2.82673	0.161912	-4.33458	0.709946	-7.56715	1.08909	0.729375	0.551027
	2100	1.35393	0.230034	0.15358	0.341393	-0.129124	2.01907	0.115199	-3.49465	-0.539842	5.42673	2.86158	0.447357	-4.33901	0.74991	-8.23459	1.82413	0.698051	0.516256

## Sheet: Fig 3b
NoCDR_Trade: GHG Permits Bought and Sold (GtCO2e/yr)
		USA	CAN	MEX	JPN	ANZ	EUR	ROE	RUS	ASI	CHN	IND	BRA	AFR	MES	LAM	REA	KOR	IDZ
	2020	-0.108335	0.0352747	0.0415911	1.85126e-05	0.0742498	-0.0912889	0.00699804	-0.299852	0.106402	-0.00117345	-0.00476514	0.11411	0.447994	0.00031604	0.16566	0.242676	-1.43167e-05	0.216312
	2025	-0.192161	0.0302432	-2.06997e-05	-8.82527e-07	0.0612924	-0.115083	0.0067337	-0.368032	0.0996965	-0.00464085	-0.00506559	0.130065	0.360665	0.000384051	0.093467	0.317202	2.42457e-05	0.214045
	2030	-0.268681	0.0256698	-3.5115e-06	-2.0278e-05	0.0510976	-0.134741	0.00681883	-0.347157	0.0950583	-0.00792943	-0.00511405	0.513199	0.468366	0.000400152	0.123386	0.356867	-4.7872e-05	0.241325
	2035	0.75386	0.158254	0.184488	0.162282	0.0831914	0.817271	-0.303131	-0.609564	0.266474	0.648348	-0.741126	0.201957	-1.17165	-0.269553	-0.231842	-0.307298	0.231619	0.126422
	2040	1.35531	0.235693	0.310432	0.23125	0.153438	1.30731	-0.546752	-0.501444	0.528561	0.5702	-1.19714	0.325685	-2.19878	-0.486862	-0.328108	-0.501396	0.417977	0.324626
	2045	1.45364	0.216694	0.306559	0.236562	0.172862	1.5904	-0.490471	-0.727967	0.597758	-1.38749	-0.6483	0.31092	-1.70612	-0.34623	-0.13662	-0.36738	0.533257	0.391918
	2050	1.81835	0.20323	0.339312	0.232105	0.181559	1.78473	-0.471449	-0.659785	0.432753	-1.94508	-0.945265	0.310718	-1.56241	-0.383242	-0.00907129	-0.255936	0.551988	0.377505
	2055	1.32397	0.129354	0.254895	0.215697	0.141631	1.67868	-0.594378	-0.702314	0.211734	-0.791739	-0.65088	0.373286	-1.47574	-0.700562	0.0377836	-0.205972	0.426731	0.327828
	2060	0.683194	0.0557065	0.211238	0.151768	0.106561	1.36022	-0.724661	-0.550931	0.0961026	-0.0149941	-0.343097	0.397662	-1.26981	-0.664242	-0.0187615	-0.13858	0.357568	0.305051
	2065	0.152287	0.0329406	0.126473	0.074785	0.074247	1.4255	-0.642705	-0.437669	0.0494156	0.380933	-0.140009	0.521587	-1.5625	-0.633669	0.00596862	-0.110285	0.358567	0.324138
	2070	-0.111099	0.0214106	0.101855	0.0656194	0.060579	1.17673	-0.580656	-0.364371	-0.0370758	0.736713	-0.145859	0.551758	-1.36405	-0.591597	0.00525083	-0.12665	0.295899	0.305541
	2075	-0.197603	0.0246368	0.0768871	0.0482804	0.0557906	1.0556	-0.555978	-0.375824	-0.0650881	0.908339	-0.0616132	0.536798	-1.26717	-0.569156	-0.0395214	-0.104289	0.247189	0.282726
	2080	-0.182352	0.0282853	0.0735522	0.0295866	0.0578017	0.923932	-0.513708	-0.352375	-0.0560156	0.785749	-0.0326506	0.531388	-1.14484	-0.571524	-0.0210995	-0.0439603	0.219738	0.268493
	2085	-0.147729	0.0402307	0.0739841	0.00217574	0.0548942	0.800698	-0.454931	-0.320765	-0.0430913	0.640045	-0.0261502	0.54702	-0.983817	-0.638752	-0.0238318	0.0117057	0.196699	0.271616
	2090	-0.111802	0.0378207	0.0698696	0.0265497	0.0496819	0.540315	-0.398238	-0.290002	-0.0281244	0.433482	-0.149569	0.499696	-0.602491	-0.600831	-0.010829	0.105837	0.171964	0.25667
	2095	-0.160112	0.0393487	0.0692727	-0.011194	0.0511705	0.467003	-0.355937	-0.257162	-0.0186691	0.295587	-0.088679	0.503337	-0.458382	-0.549512	-0.0206672	0.0805453	0.154519	0.25953
	2100	-0.211413	0.0339292	0.0618877	-0.0870008	0.0388224	0.343973	-0.326563	-0.238681	-0.0190748	0.310368	-0.0122919	0.486074	-0.444773	-0.512072	-0.0226926	0.270705	0.11102	0.217783

## Sheet: Fig 4a
Carbon Price relative to CDR_Trade
	NoCDR_NoTrade	CDR_NoTrade	NoCDR_Trade	CDR_Trade
	(average, weighted by cap at time t)	(average, weighted by cap at time t)
2020	1.89018	1.31997	1.52781	1
2025	1.17254	0.956374	1.32611	1
2030	0.866464	0.725057	1.28394	1
2035	3.03201	2.29797	1.1712	1
2040	2.69224	2.18636	1.431	1
2045	1.70514	1.30465	1.33641	1
2050	1.69319	1.15635	1.58267	1
2055	1.72676	1.10717	1.76586	1
2060	1.94928	1.20162	1.87741	1
2065	2.50893	1.53117	2.19034	1
2070	4.09502	2.17633	3.15858	1
2075	5.02263	2.4935	3.82679	1
2080	7.53508	3.16016	5.48799	1
2085	9.41321	3.19937	6.43726	1
2090	10.992	3.06267	6.98475	1
2095	14.0076	3.25566	7.82538	1
2100	17.5151	3.85859	10.7848	1

## Sheet: Fig 4b
Average Annual GDP Growth Rate (2020-2100)
	USA	CAN	MEX	JPN	ANZ	EUR	ROE	RUS	ASI	CHN	IND	BRA	AFR	MES	LAM	REA	KOR	IDZ	Global
NoCDR_NoTrade	0.0149341	0.0149414	0.0209843	0.0145821	0.0169012	0.0105634	0.0220642	0.0113212	0.020259	0.0200175	0.0245984	0.0220014	0.0288235	0.0143515	0.0259855	0.0244782	0.0105826	0.0109385	0.0170775
CDR_NoTrade	0.0169897	0.0165377	0.0244027	0.0147	0.0186975	0.014489	0.0223483	0.0118556	0.021245	0.0227258	0.0247914	0.0284304	0.0309792	0.0159714	0.0263325	0.0286899	0.0138234	0.0217832	0.0194838
NoCDR_Trade	0.0165135	0.015504	0.0233827	0.0147	0.0174532	0.0139639	0.0225065	0.0137499	0.0204	0.0219892	0.024787	0.0271504	0.029	0.0176272	0.0261	0.0284455	0.0153819	0.0181561	0.0188278
CDR_Trade	0.017116	0.0170932	0.0247803	0.0149171	0.0186996	0.0150404	0.0231386	0.0169327	0.0209552	0.0254165	0.028197	0.0287209	0.031	0.0190805	0.0269583	0.0316906	0.0207295	0.0221806	0.0206916

## Sheet: Fig 5a
Total Spent on GHG Permits (Trillion USD/yr)
					Developed Countries	Emerging Countries
			2020
	CDR_Trade				0	0
	NoCDR_Trade				0	0
			2025
	CDR_Trade				0	0
	NoCDR_Trade				0	0
			2035
	CDR_Trade				0.0701649	0.0309267
	NoCDR_Trade				0.0433557	0.0203584
			2040
	CDR_Trade				0.183224	0.0669077
	NoCDR_Trade				0.168043	0.0608255
			2045
	CDR_Trade				0.575232	0.112753
	NoCDR_Trade				0.52274	0.109901
			2050
	CDR_Trade				1.09767	0.112986
	NoCDR_Trade				1.0953	0.216239
			2055
	CDR_Trade				1.62233	0.210587
	NoCDR_Trade				1.57398	0.378946
			2060
	CDR_Trade				2.20429	0.752227
	NoCDR_Trade				1.72027	0.559293
			2065
	CDR_Trade				2.58621	1.75054
	NoCDR_Trade				2.02519	1.26973
			2070
	CDR_Trade				2.39274	2.82575
	NoCDR_Trade				2.27724	2.39092
			2075
	CDR_Trade				2.20113	3.28868
	NoCDR_Trade				2.33619	2.94534
			2080
	CDR_Trade				1.94333	3.30897
	NoCDR_Trade				2.46048	3.24168
			2085
	CDR_Trade				2.00045	3.56856
	NoCDR_Trade				2.52277	3.55907
			2090
	CDR_Trade				1.97308	3.94702
	NoCDR_Trade				2.14648	3.54717
			2095
	CDR_Trade				1.99737	4.35967
	NoCDR_Trade				2.21715	3.76231
			2100
	CDR_Trade				2.03674	5.30618
	NoCDR_Trade				2.49702	6.37245

## Sheet: Fig 5b
Total Revenue Received by CDR Producers (Trillion USD/yr)
				Developed Countries	Emerging Countries
		2020
CDR_Trade				0.011774	1.81365e-05
CDR_NoTrade				0.011774	1.81365e-05
		2025
CDR_Trade				0.0339056	6.1655e-05
CDR_NoTrade				0.0339056	6.1655e-05
		2030
CDR_Trade				0.0569533	9.46e-05
CDR_NoTrade				0.0569533	9.46e-05
		2035
CDR_Trade				0.0162125	0.0160681
CDR_NoTrade				0.223074	0.00917723
		2040
CDR_Trade				0.0298214	0.0707987
CDR_NoTrade				0.519318	0.0293519
		2045
CDR_Trade				0.0880829	0.344782
CDR_NoTrade				0.93611	0.0565377
		2050
CDR_Trade				0.153248	0.762452
CDR_NoTrade				1.38342	0.123368
		2055
CDR_Trade				0.269321	1.5574
CDR_NoTrade				1.87998	0.221512
		2060
CDR_Trade				0.429194	2.61577
CDR_NoTrade				2.52251	0.417957
		2065
CDR_Trade				0.628139	4.22425
CDR_NoTrade				3.1404	0.683646
		2070
CDR_Trade				0.878537	5.61428
CDR_NoTrade				3.73933	0.998016
		2075
CDR_Trade				1.40956	6.00494
CDR_NoTrade				3.91237	1.55366
		2080
CDR_Trade				1.24945	6.14784
CDR_NoTrade				4.10983	2.35307
		2085
CDR_Trade				1.17999	6.67469
CDR_NoTrade				4.33267	3.35384
		2090
CDR_Trade				1.20818	7.23322
CDR_NoTrade				4.43891	2.56506
		2095
CDR_Trade				1.2786	7.77607
CDR_NoTrade				4.38767	3.51805
		2100
CDR_Trade				1.38241	8.84551
CDR_NoTrade				4.61246	4.42297

[truncated: 20 more sheets: Table 1, Fig S1, Fig S2, Fig S3, Fig S4, Fig S5, Fig S6, Fig S7, Fig S8, Fig S9, Fig S10a, Fig S10b, Fig S11, Fig S12a, Fig S12b, Fig S13a, Fig S14a, Fig S14b, Fig S15, Fig S16]
